# Supplementary material for: Allergenic Activity of Individual Cat Allergen Molecules
Source: Int J Mol Sci. 2023 Nov 24;24(23):16729. doi: 10.3390/ijms242316729 (PMC10706119; doi:10.3390/ijms242316729)
Supplement: Supplementary file 1 [file ijms-24-16729-s001.zip]

Archive with 4 entries (4 files):
- Table S3 Trifonova IJMS.pdf
- Figure S1 Trifonova IJMS.pdf
- Table S1 Trifonova IJMS.pdf
- Table S2 Trifonova IJMS.pdf
